# Supplementary material for: Study of microbiocenosis of canine dental biofilms
Source: Sci Rep. 2021 Oct 5;11:19776. doi: 10.1038/s41598-021-99342-5 (PMC8492755; doi:10.1038/s41598-021-99342-5)
Supplement: Supplementary file 2 — Supplementary Table S1. [file 41598_2021_99342_MOESM2_ESM.xlsx]

## Sheet: Hárok1
Supplementary Table S1: Diversity comparison.
	Number of sequences	Number of OTUs (98%)	Number of singleton OTUs	bc-chao-1 RICHNESS
D1	55221	224	73	299.09
D2	48137	229	63	313.91
D3	62037	213	58	276.58
D4	56284	222	57	267.6
D5	59004	320	92	443.12
